# Supplementary material for: Clostridium perfringens virulence factors are nonredundant activators of the NLRP3 inflammasome
Source: EMBO Rep. 2023 Apr 19;24(6):e54600. doi: 10.15252/embr.202254600 (PMC10240202; doi:10.15252/embr.202254600)
Supplement: Supplementary file 3 — Source Data for Expanded View and Appendix [file EMBR-24-e54600-s002.zip]

Archive with 4 entries (3 files):
- Appendix_Figures_Source_Data.zip
- __MACOSX/
- __MACOSX/._Appendix_Figures_Source_Data.zip
- EV_Figures_Source_Data.zip
