# Supplementary material for: Clostridium perfringens virulence factors are nonredundant activators of the NLRP3 inflammasome
Source: EMBO Rep. 2023 Apr 19;24(6):e54600. doi: 10.15252/embr.202254600 (PMC10240202; doi:10.15252/embr.202254600)
Supplement: Supplementary file 5 — Source Data for Figure 1 [file EMBR-24-e54600-s008.zip › Figure 1/Fig 1.xlsx]

## Sheet: Fig 1
Figure 1B
Bacteria									Sup
IL-1β (pg/ml)									IL-1β (pg/ml)
Bacteria	WT			Nlrp3–/–					Sup	WT			Nlrp3–/–
Med.	45.6	52.7	16.5	16.5	16.5	25.2			Med.	16.6	0	32.4	32.4	0	21.2
WT C. per.	897.2	1538.5	956.9	45.6	25.2	31.7			WT C. per.	1060.3	956.9	2109.6	67.4	18.9	16.5
△pfo	1069	729.3	745.9	45.6	31.7	18.9			△pfo	1043	1326.4	1051.7	31.7	60	38.5
△plc	962.6	882.4	503.6	187.4	155.7	125.9			△plc	1960	2027	2445	67.2	31.9	27.575
△pfo △plc	72.9	50.6	31.6	50.6	50.6	23.6			△pfo △plc	187.4	220.6	220.6	125.9	72.9	72.9
IL-18 (pg/ml)									IL-18 (pg/ml)
Bacteria	WT			Nlrp3–/–					Sup	WT			Nlrp3–/–
Med.	182.154	459.538	335.231	331.077	350.615	199.538			Med.	220.923	248.154	335.231	331.077	231.538	212.769
WT C. per.	2106.46	3805.39	2023.85	289.385	368.923	312.769			WT C. per.	894.308	1157.08	2945.08	195.385	201.846	251.385
△pfo	2560.46	3055.85	1755.08	256.769	272.154	430.308			△pfo	1350.15	1489.54	910	206	207.385	211.231
△plc	3808.67	3824.67	2071.22	258.889	260.445	126.667			△plc	1436	1302	1296	319.111	320.889	334.222
△pfo △plc	429.111	414.667	412.222	398.889	394.222	404			△pfo △plc	233.778	266.667	292.222	205.333	214	239.111
% LDH release									% LDH release
Bacteria	WT			Nlrp3–/–					Sup	WT			Nlrp3–/–
Med.	9.54669	20.4686	11.7143	9.71026	11.0897	9.2457			Med.	11.0237	20.4686	11.7143	9.71026	11.0897	7.23587
WT C. per.	100	76.3416	83.8978	23.9056	22.4248	39.0849			WT C. per.	79.2823	63.0899	49.1401	11.2999	38.0522	13.3799
△pfo	78.9673	74.7133	100	27.2176	21.9126	39.4525			△pfo	78.0643	52.0875	40.8836	29.7643	32.2657	32.4298
△plc	97.0792	97.3084	100	23.5018	29.6057	34.3642			△plc	75.6865	70.6153	76.4381	26.1911	27.2731	26.6167
△pfo △plc	12.5353	13.3386	26.2164	13.5524	28.8008	34.8377			△pfo △plc	9.51942	13.7162	9.7097	13.2418	10.4033	10.776
TNF (pg/ml)									TNF (pg/ml)
Bacteria	WT			Nlrp3–/–					Sup	WT			Nlrp3–/–
Med.	93.9	69.4	60	74.7	84.6	82.5			Med.	31.7	25.2	41.4	45.6	38.5	18.9
WT C. per.	1245.9	1396.7	1818.8	1473.8	1584	1069.4			WT C. per.	1982.1	1373.3	2042.1	2093.1	1047.4	1691.5
△pfo	1767.07	1476.2	1013.4	1595.93	1522.2	1216.16			△pfo	1949.1	1614	2060.28	1830	1964.9	1466.1
△plc	1634.3	1409.6	1051.7	1591.67	1506.2	1208.3			△plc	2055.08	1716.5	1624.25	1955.52	1723.5	1255.8
△pfo △plc	1296.9	1890.2	1540.7	1614.96	1790.64	1209.96			△pfo △plc	1709	2066.8	1845	1757	1925	1210
Figure 1D
IL-1β (pg/ml)
	WT			Nlrp3–/–			Nlrc4–/–			Aim2–/–			Mefv–/–			Asc–/–			Casp1/11–/–			Casp11–/–			GsdmD105N/105N
Med.	32	32	0
Lec.	2319.06	1389.98	1188.88	6.13184	3.19758	8.43356	1205.92	1358.2	1292.77	984.58	2515.63	1300.54	1863.11	1276.53	1046.08	3.2	6.13184	6.13184	12.4293	16.0698	31.1634	1033.71	1348.64	1297.14	1293.94	1562.17	1408.81
IL-18 (pg/ml)
	WT			Nlrp3–/–			Nlrc4–/–			Aim2–/–			Mefv–/–			Asc–/–			Casp1/11–/–			Casp11–/–			GsdmD105N/105N
Med.	17.0909	19.6364	12.1114
Lec.	1403.38	1640.52	1551.94	35.8182	55.2727	44	1766.91	2030.36	1214.84	1208.18	1757.99	1310.56	1129.82	1903.27	1969.31	36.5455	65.0909	29.8182	66	126.364	123.818	1375.82	1676.36	1631.09	1332.49	1748.18	2029.09
% LDH release
	WT			Nlrp3–/–			Nlrc4–/–			Aim2–/–			Mefv–/–			Asc–/–			Casp1/11–/–			Casp11–/–			GsdmD105N/105N
Med.	9	7	9
Lec.	77	76	70	40	27	24	66	82	72	66	62	67	68	62	76	26	15	36	32	36	26	62	76	61	59	76	66
TNF (pg/ml)
	WT			Nlrp3–/–			Nlrc4–/–			Aim2–/–			Mefv–/–			Asc–/–			Casp1/11–/–			Casp11–/–			GsdmD105N/105N
Med.	22.5735	16.9551	806.458
Lec.	2777.53	3548.31	2878.3	3586.69	2142.11	2044.62	3264.41	4408.1	3416.13	3257.47	4234.15	2645.92	2916.66	2433.71	3257.47	3781.1	3814.31	2949.9	2786.99	2853.61	2695.69	3469.83	4733.6	3333.81	4431.75	3116.06	3417.42
