# Supplementary material for: Clostridium perfringens virulence factors are nonredundant activators of the NLRP3 inflammasome
Source: EMBO Rep. 2023 Apr 19;24(6):e54600. doi: 10.15252/embr.202254600 (PMC10240202; doi:10.15252/embr.202254600)
Supplement: Supplementary file 6 — Source Data for Figure 2 [file EMBR-24-e54600-s001.zip]

Archive with 6 entries (3 files):
- Figure 2/
- Figure 2/Figure 2.xlsx
- __MACOSX/
- __MACOSX/Figure 2/
- __MACOSX/Figure 2/._Figure 2.xlsx
- __MACOSX/._Figure 2
