# Supplementary material for: Clostridium perfringens virulence factors are nonredundant activators of the NLRP3 inflammasome
Source: EMBO Rep. 2023 Apr 19;24(6):e54600. doi: 10.15252/embr.202254600 (PMC10240202; doi:10.15252/embr.202254600)
Supplement: Supplementary file 6 — Source Data for Figure 2 [file EMBR-24-e54600-s001.zip › Figure 2/Figure 2.xlsx]

## Sheet: Fig 2A,B, C, D, E, F, H, I
Fig. 2A						Fig. 2B
IL-18 (pg/ml)						IL-18 (pg/ml)
WT C. per.	△pfoA	△cpa	△pfoA △cpa			WT C. per.	△pfoA	△cpa	△pfoA △cpa
878.154	623.846	528.275	353.576			800	518.263	437.762	283.095
437.231	667.077	531.226	339.559			726	526.925	454.212	259.286
683.941	452.154	626.101	411.268			806.25	440.562	444.587	289.048
866.413	391.644	662.693	430.007			776.375	441.262	495.688	386.667
655.611	513.668	477.961	467.042			801.125	548.712	466.725	319.048
507.028	412.596	453.91	351.215			850.875	435.225	399.35	362.381
667.857	391.644	624.33	426.023			837	424.025	506.538	305.238
474.862	369.069	269.62	345.018			802.25	417.462	588.7	284.048
733.075	625.363	368.331	419.678			738.625	473.375	598.325	435
529.751	646.168	436.647	406.251			816.875	438.025	497	383.333
625.806	363.757	486.371	334.69			747	454.3	586.95	319.286
721.41	370.544		380.725			794	484.312	571.55	323.81
719.648	467.19					790.625	472.85	583.8	391.19
688.957						788.125	451.238	559.125	282.857
							442.137	543.462
								504.613
								518.263
Fig. 2C				Fig. 2D
IL-18 (pg/ml)				IL-18 (pg/ml)
WT	Nlrp3–/–	Casp1/11–/–		WT	Nlrp3–/–	Casp1/11–/–
785.721	700.725	186.299		524.775	432.484	330.334
947.746	649.428	184.962		504.111	553.85	344.871
920.398	610.216	217.044		574.514	561.815	286.388
867.04	626.87	118.57		471.807	406.306	328.997
1233.92	353.003	127.825		481.275	391.323	330.246
1032.46	383.08	52.7456		595.623	407.642	320.187
756.427	389.151	124.144		604.034	406.584	311.844
831.015	378.791	60.8424		696.604	414.772	288.29
771.884	355.286	100.099		688.416	356.4	335.644
1371.04		119.728		701.616		312.949
		128.315				291.971
		178.613				313.562
		230.874				387.169
		134.449				294.915
		110.895				316.016
		94.7015				315.525
		119.237				327.057
		114.33				303.502
		142.301				339.938
Fig. 2E				Fig. 2F
IL-18 (pg/ml)				IL-18 (pg/ml)
WT	Nlrp3–/–	Casp1–/–		WT	Nlrp3–/–	Casp1–/–
561.143	428.571	83.4286		931	396.571	262.857
1014.57	442.857	153.714		1971.75	253.429	386
779.429	446	61.7143		927	415.714	411.143
1139.14	432.571	311.143		956	301.429	267.143
575.143	494	136.571		950	462.286	449.714
638.5	268	171.429		597.429	741.529	366.857
614.353	321.143	130.286		930.571	120.941	674.706
619.294	275.059	0		872.235	345.765	142.353
1041.18	504.941	153.176		1462.59	616.471	581.412
692.471	577.647	54.8235		1320.88	443.882	611.647
	444.941	175.765			161.059	678.118
Fig. 2H			Fig. 2I
IL-18 (pg/ml)			IL-18 (pg/ml)
PBS	MCC950		PBS	MCC950
546.462	199.868		713.778	369.111
925.538	241.407		549.111	326.889
444.923	130.637		1058	333.111
638.923	101.407		394	382.889
983.538	122.945		546.444	367.555
449.385	106.022		705.778	258.445
564.462	147.56		318.667	305.556
582.462	138.33		1254.67	404.667
1035.54	122.945		652.222	390.222
504.923	144.484		842.444	438.889
609.692	238.33		619.111	410.445
509.692	410.462		600.222	437.111
756.615	491.077		732	392.445
707.538	487.692			338.222
683.385	509.231
461.385	302.308
523.077	318.462
502.308	312
528.154	362.615
462.923

## Sheet: Fig 2G
Fig. 2G		1= Dead
		0=Alive
hr	WT	Nlrp3–/–	Casp1–/–
5	1
5	1
7	1
7	1
7	1
7	1
9	1
9	1
9	1
9	1
9	1
12	1
12	1
12	1
12	1
12	1
12	1
12	1
12	1
12		1
12		1
12		1
12		1
12		1
12		1
12		1
12		1
24		1
24		1
24		1
24		1
24		1
24		1
24		1
24		1
24		1
24		1
24		1
30		1
30		1
30		1
36		1
38		1
48		0
48		0
12			1
12			1
24			1
24			1
24			1
24			1
24			1
32			1
48			0
48			0

## Sheet: Fig 2J
Fig. 2J	1= Dead
	0=Alive
hr	PBS	MCC950
7	1
7	1
7	1
7	1
7	1
7	1
7	1
8	1
8	1
8	1
8	1
8	1
9	1
9	1
12	1
12	1
12	1
12	1
12	1
20	1
8		1
9		1
9		1
9		1
9		1
9		1
12		1
12		1
16		1
16		1
16		1
16		0
20		0
20		0
20		0
20		0
24		0
24		0
