# Supplementary material for: Clostridium perfringens virulence factors are nonredundant activators of the NLRP3 inflammasome
Source: EMBO Rep. 2023 Apr 19;24(6):e54600. doi: 10.15252/embr.202254600 (PMC10240202; doi:10.15252/embr.202254600)
Supplement: Supplementary file 7 — Source Data for Figure 3 [file EMBR-24-e54600-s011.zip]

Archive with 16 entries (13 files):
- Figure 3/
- Figure 3/Fig 3C western blot.pdf
- __MACOSX/
- __MACOSX/Figure 3/
- __MACOSX/Figure 3/._Fig 3C western blot.pdf
- Figure 3/Fig 3H western blot.pdf
- __MACOSX/Figure 3/._Fig 3H western blot.pdf
- Figure 3/Fig 3F western blot.pdf
- __MACOSX/Figure 3/._Fig 3F western blot.pdf
- Figure 3/Fig 3A confocal microscopy.pdf
- __MACOSX/Figure 3/._Fig 3A confocal microscopy.pdf
- Figure 3/Fig 3D western blot.pdf
- __MACOSX/Figure 3/._Fig 3D western blot.pdf
- Figure 3/Figure 3.xlsx
- __MACOSX/Figure 3/._Figure 3.xlsx
- __MACOSX/._Figure 3
