# Supplementary material for: Clostridium perfringens virulence factors are nonredundant activators of the NLRP3 inflammasome
Source: EMBO Rep. 2023 Apr 19;24(6):e54600. doi: 10.15252/embr.202254600 (PMC10240202; doi:10.15252/embr.202254600)
Supplement: Supplementary file 7 — Source Data for Figure 3 [file EMBR-24-e54600-s011.zip › Figure 3/Figure 3.xlsx]

## Sheet: Sheet1
Fig. 3B	Red puncta (%)
	Repeat 1	Repeat 2	Repeat 3
Med.	0	0	0
Med.+Cyto D	0	0	0
Med.+MCD	0	0	0
AF568-Lec.	10	8	12
AF568-Lec.+Cyto D	4	1	2
AF568-Lec.+MCD	2	1	0
Figure 3E
IL-1β (pg/ml)								IL-18 (pg/ml)								% LDH release
	Untreated			MCD					Untreated			MCD					Untreated			MCD
Med.	32	32	32	142.184	32	310.262		Med.	91.8947	69.2632	0	191.053	64.9474	0		Med.	9.31617	17.8373	11.6	8.17086	21.2712	5.2
Lec.	3176.62	3450.99	2793.62	44.5837	142.184	114.097		Lec.	2051.68	2036.21	1659.21	105.474	122.316	117.684		Lec.	86.3821	67.8141	52.8771	21.0325	23.2305	20.9283
PFO	2451.16	3176.62	2793.62	463.718	310.262	228.846		PFO	2117.89	2089.89	2025.89	226.842	108.21	214.737		PFO	64.1611	57.5238	40.4859	13.8318	6.89181	13.6063
Nig.	3378.56	3030.59	2115.97	3234.84	3008.74	3409.72		Nig.	2283.58	3028.63	2658.53	2978.42	1694.63	3000.84		Nig.	69.6383	71.0736	53.4299	63.5243	56.1733	75.2623
Figure 3G
IL-1β (pg/ml)								IL-18 (pg/ml)								% LDH release
	Untreated			Cyto D					Untreated			Cyto D					Untreated			Cyto D
Med.	16.6	16.6	32.4	32.4	32.4	88.8		Med.	77.1667	80.6667	0	80.8	96	81.6		Med.	18.7181	19.2002	19.3939	15.4306	14.9734	15.1559
Lec.	3679.9	5823.2	6610.5	676	1150.8	506.2		Lec.	3884.75	3765.5	4418	325	448.167	615.333		Lec.	54.1677	65.4839	63.3687	33.6222	26.7681	30.2532
S. Tm.	5607.37	7310	6997.5	665.263	339.274	640.526		S. Tm.	3794	4718.5	3665	176.25	122.92	136.385		S. Tm.	69.633	71.7185	73.3742	19.7118	20.4108	21.2213
Nig.	5198.57	6604	7530	5160	7288	5404		Nig.	3346.67	3339.47	3729.33	3385.6	3113.74	3568.67		Nig.	62.8107	62.3846	65.1023	61.3946	59.1549	63.3806
Figure 3I
IL-1β (pg/ml)								IL-18 (pg/ml)								% LDH release
	Untreated			Lat B					Untreated			Lat B					Untreated			Lat B
Med.	16.6	16.6	32.4	32.4	32.4	32.4		Med.	91.8947	69.2632	0	89.7333	142.267	105.2		Med.	18.7181	19.2002	19.3939	13.6205	15.2473	15.7985
Lec.	6662.5	5823.2	6610.5	3229.7	3065.8	3679.9		Lec.	2088	2651.47	2745.6	523.467	780.533	889.6		Lec.	64.3371	65.4839	73.9951	36.7681	31.1716	25.8551
S. Tm.	6456.97	5482.5	6633.64	692.164	732.255	1137.27		S. Tm.	3761.28	3520.43	3885.76	897.6	1038.93	1346.77		S. Tm.	79.0015	71.4507	73.8742	21.4053	27.2787	21.4351
Nig.	6065	5503.33	7530	7505	6391.67	8355		Nig.	3346.67	2530.47	3729.33	2092.67	3420.93	3876.4		Nig.	62.8107	62.3846	65.1023	70.2264	68.8942	69.3371
