# Supplementary material for: Clostridium perfringens virulence factors are nonredundant activators of the NLRP3 inflammasome
Source: EMBO Rep. 2023 Apr 19;24(6):e54600. doi: 10.15252/embr.202254600 (PMC10240202; doi:10.15252/embr.202254600)
Supplement: Supplementary file 8 — Source Data for Figure 4 [file EMBR-24-e54600-s004.zip]

Archive with 12 entries (9 files):
- Figure 4/
- Figure 4/Figure 4B confocal microscopy.pdf
- __MACOSX/
- __MACOSX/Figure 4/
- __MACOSX/Figure 4/._Figure 4B confocal microscopy.pdf
- Figure 4/.DS_Store
- __MACOSX/Figure 4/._.DS_Store
- Figure 4/Figure 4A CLEM.pdf
- __MACOSX/Figure 4/._Figure 4A CLEM.pdf
- Figure 4/Figure 4.xlsx
- __MACOSX/Figure 4/._Figure 4.xlsx
- __MACOSX/._Figure 4
