# Supplementary material for: Clostridium perfringens virulence factors are nonredundant activators of the NLRP3 inflammasome
Source: EMBO Rep. 2023 Apr 19;24(6):e54600. doi: 10.15252/embr.202254600 (PMC10240202; doi:10.15252/embr.202254600)
Supplement: Supplementary file 8 — Source Data for Figure 4 [file EMBR-24-e54600-s004.zip › Figure 4/Figure 4.xlsx]

## Sheet: Sheet1
Fig. 4D
Distance	Intensity (AU)
𝜇m	568	488	405
0	639	4449	62
0.0504046	614	3263	66
0.100809	578	2982	75
0.151214	658	2926	34
0.201618	788	2770	75
0.252023	1163	2379	74
0.302428	1690	1942	98
0.352832	2273	1658	92
0.403237	2828	1491	76
0.453641	3325	1355	83
0.504046	3676	1323	99
0.554451	3758	1384	118
0.604855	3579	1322	119
0.65526	3287	1152	100
0.705664	2905	1067	103
0.756069	2739	1158	105
0.806473	2512	1263	108
0.856878	2214	1413	89
0.907283	1945	1523	79
0.957687	1755	1505	78
1.00809	1562	1805	91
1.0585	1310	2802	113
1.1089	1058	3999	107
1.15931	870	4710	79
