# Supplementary material for: Clostridium perfringens virulence factors are nonredundant activators of the NLRP3 inflammasome
Source: EMBO Rep. 2023 Apr 19;24(6):e54600. doi: 10.15252/embr.202254600 (PMC10240202; doi:10.15252/embr.202254600)
Supplement: Supplementary file 9 — Source Data for Figure 5 [file EMBR-24-e54600-s010.zip]

Archive with 10 entries (7 files):
- Figure 5/
- Figure 5/Fig 5C western blot.pdf
- __MACOSX/
- __MACOSX/Figure 5/
- __MACOSX/Figure 5/._Fig 5C western blot.pdf
- Figure 5/Figure 5.xlsx
- __MACOSX/Figure 5/._Figure 5.xlsx
- Figure 5/Fig 5A western blot.pdf
- __MACOSX/Figure 5/._Fig 5A western blot.pdf
- __MACOSX/._Figure 5
