# Supplementary material for: Clostridium perfringens virulence factors are nonredundant activators of the NLRP3 inflammasome
Source: EMBO Rep. 2023 Apr 19;24(6):e54600. doi: 10.15252/embr.202254600 (PMC10240202; doi:10.15252/embr.202254600)
Supplement: Supplementary file 9 — Source Data for Figure 5 [file EMBR-24-e54600-s010.zip › Figure 5/Figure 5.xlsx]

## Sheet: Sheet1
Figure 5B
IL-1β (pg/ml)								IL-18 (pg/ml)								% LDH release
	Untreated			Baf A					Untreated			Baf A					Untreated			Baf A
Med.	39.432	39.432	39.432	76.8001	39.432	76.8001		Med.	234.849	267.16	85.5205	339.142	286.009	276.315		Med.	6.6	9.7	11.6	5.2	6.9	6.1
Lec.	2834.83	3232.38	5108.7	362.071	120.823	228.374		Lec.	1314.04	2063.45	1921.09	250.412	264.132	269.552		Lec.	47.3824	67.8141	52.8771	18.5	22	37
Nig.	2629.4	2919.1	2946.12	3620.71	1775.15	4496.85		Nig.	2235.26	1510.3	2495.71	1377.59	1085.38	2668.74		Nig.	52.0436	46.4255	47.3824	55.1722	48.1311	49
Figure 5D
IL-1β (pg/ml)								IL-18 (pg/ml)								% LDH release
	Untreated			Amm Cl					Untreated			Amm Cl					Untreated			Amm Cl
Med.	32	16.6	16.6	32	16.6	32.4		Med.	91.8947	69.2632	0	151.263	65.6842	142		Med.	9.31617	17.8373	11.4385	6.2154	10.4906	10.4906
Lec.	3679.9	3882.13	3305.25	713.4	1642.62	461.8		Lec.	2470.11	2051.68	2036.21	200.8	237.333	223.333		Lec.	68.7061	68.44	67.5112	46.7681	34.0901	33.2276
F. novi.	3450.99	3176.62	2793.62	817.052	587.6	1410.63		F. novi.	2798.42	4701.6	4400.53	1253.47	649.579	592.526		F. novi.	67.2467	59.3492	63.0623	15.7563	11.3018	33.3101
Nig.	3378.56	3639	3302	3921.18	3358	3139		Nig.	1171.05	3346.67	3339.47	915.053	2813.07	2707.6		Nig.	73.3742	62.8107	62.3846	63.5243	65.1023	67.1336
Figure 5E
	WT			Nlrp3–/–
Med.	0.23	0.37	0.36	0.99	0.049	0.94
Med. AO	7.79	7.35	6.78	11.5	11.4	11
Lec.+AO	22.2	24.6	24.1	29.2	26.1	34
LLOMe+AO	42.8	42.6	37	46.2	36.2	34.7
Figure 5F
	Untreated			MCD			Cyto D			BafA			Amm Cl			Heat
Med.	0	0	0
Med.+AO	2.64	2.63	2.42
Lec.+AO	80.4	80	80.6	49.2	50.2	50.2	56	53.4	53.1	33.2	31	33.4	44.3	48	48.8	13.8	14	13.8
Figure 5H
Lec.
Time (mins)	Q1			Q2			Q3			Q4
5	87	86.9	86	0.67	0.84	0.63	4.72	4.69	5.07	7.58	7.58	8.28
15	76.5	72.8	78.5	0.69	0.88	1.21	7.83	9.91	6.93	15	16.4	13.3
30	49.5	49.5	50.5	2.24	2.63	2.35	11.6	11.7	11.3	36.7	36.2	35.9
60	43.7	46.2	43.8	1.04	1.03	0.98	12.5	11.4	11.8	42.8	41.4	43.4
180	48	43.6	43.9	3.64	4.32	4.03	17.5	19.3	18.8	30.9	32.7	33.3
240	43.5	42.7	43.8	2.73	2.8	2.93	47.5	48.4	47.4	6.27	6.09	5.89
300	18.2	18.2	22.8	2.85	3.15	3.49	76	76	70.4	2.95	2.58	3.28
Figure 5I
LLOMe
Time (mins)	Q1			Q2			Q3			Q4
5	77.9	78.7	78.9	1.86	2.03	1.59	9.09	9.42	8.32	11.2	9.84	11.2
15	60	65	66.2	2.14	2.13	2.39	12	10.5	11.2	25.8	22.4	20.2
30	44.8	45.8	46.3	2.17	1.89	2.04	19	16.9	17.9	34	35.5	33.8
60	29.5	28.8	29.4	1.97	1.9	2.1	32.5	30.8	32.9	35.9	38.5	35.6
120	17.9	18	17.5	2.44	2.59	2.5	67.3	67.4	69.2	12.3	12.1	10.8
180	14.6	14.2	12.8	2.03	2.25	2.08	71.5	74.6	78.8	11.9	8.95	6.3
Figure 5J
LPS Transfection
Time (mins)	Q1			Q2			Q3			Q4
5	46.2	45.1	43.7	34.6	33.3	33.9	14	15.5	15.8	5.15	6.1	6.68
30	26.2	28.9	28	27.3	28.4	27.5	35.8	32.8	35.1	10.7	9.89	9.36
60	21.1	19.5	18.9	20.8	20	20.2	49.2	51	51.1	8.84	9.57	9.76
120	26.4	26.8	26.5	22.2	19.4	21	45.3	46.2	46.4	6.08	7.52	6.12
180	18.4	18.3	18.8	13.7	12.4	12.2	63.8	65.3	64.9	4.05	4.08	4.13
240	11.9	18.1	17.7	8.78	17	11.9	76.5	57.8	63.3	2.87	7.08	7.14
