# Supplementary material for: Clostridium perfringens virulence factors are nonredundant activators of the NLRP3 inflammasome
Source: EMBO Rep. 2023 Apr 19;24(6):e54600. doi: 10.15252/embr.202254600 (PMC10240202; doi:10.15252/embr.202254600)
Supplement: Supplementary file 10 — Source Data for Figure 6 [file EMBR-24-e54600-s009.zip]

Archive with 12 entries (9 files):
- Figure 6/
- Figure 6/Fig 6B western blot.pdf
- __MACOSX/
- __MACOSX/Figure 6/
- __MACOSX/Figure 6/._Fig 6B western blot.pdf
- Figure 6/Figure 6.xlsx
- __MACOSX/Figure 6/._Figure 6.xlsx
- Figure 6/Fig 6J western blot.pdf
- __MACOSX/Figure 6/._Fig 6J western blot.pdf
- Figure 6/Fig 6D western blot.pdf
- __MACOSX/Figure 6/._Fig 6D western blot.pdf
- __MACOSX/._Figure 6
