# Supplementary material for: Clostridium perfringens virulence factors are nonredundant activators of the NLRP3 inflammasome
Source: EMBO Rep. 2023 Apr 19;24(6):e54600. doi: 10.15252/embr.202254600 (PMC10240202; doi:10.15252/embr.202254600)
Supplement: Supplementary file 10 — Source Data for Figure 6 [file EMBR-24-e54600-s009.zip › Figure 6/Figure 6.xlsx]

## Sheet: Sheet1
Figure 6A
IL-1β (pg/ml)								IL-18 (pg/ml)								% LDH release
	WT			GsdmD105N/105N					WT			GsdmD105N/105N					WT			GsdmD105N/105N
Med.	7.29922	7.29922	7.29922	7.29922	7.29922	7.29922		Med.	76.5433	89.2468	80.185	67.3968	83.9113	78.4065		Med.	10.8	10.7	17.3	15.7	12.7	15.4
30 min (Lec.)	112.392	143.545	14.5984	22.3672	14.5984	14.5984		30 min (Lec.)	71.0385	78.4065	73.5792	71.1232	85.6898	54.6933		30 min (Lec.)	13.9	11.1	13.4	17.2	16.9	16.5
60 min (Lec.)	145.984	145.984	145.984	146.11	145.984	230.993		60 min (Lec.)	115.654	231.848	212.37	110.234	229.477	178.155		60 min (Lec.)	14.3	14	18.8	20.5	18.3	32.4
90 min (Lec.)	510.946	533.061	533.061	561.962	510.946	524.057		90 min (Lec.)	242.333	456.26	432.886	261.389	463.12	383.088		90 min (Lec.)	12.8	14.9	21.2	23.5	14.7	34.8
120 min (Lec.)	604.136	786.747	561.962	382.134	604.136	748.652		120 min (Lec.)	260.118	456.514	519.778	237.506	478.873	416.372		120 min (Lec.)	15.9	14.2	20.5	31.4	17.8	26.1
150 min (Lec.)	856.282	832.998	888.435	733.836	888.435	457.092		150 min (Lec.)	772.307	681.181	747.239	430.16	709.636	666.953		150 min (Lec.)	37.3	27.7	22.2	34.2	31.1	28.4
180 min (Lec.)	1364.69	927.227	1562.19	1796.52	713.568	1306.42		180 min (Lec.)	690.005	1579.25	1271.57	646.051	1168.16	1375.99		180 min (Lec.)	61.2	61.7	63.8	65.1	68.4	58.9
LPS trans.	1888.87	1946.98	1628.4	58.312	44.957	14.5984		LPS trans.	1201.22	1244.55	957.057	156.737	145.049	122.31		LPS trans.	60.1	52	61.4	14.5	11.5	12.7
Figure 6C
IL-1β (pg/ml)								IL-18 (pg/ml)								% LDH release
	WT			Gsdmd–/–					WT			Gsdmd–/–					WT			Gsdmd–/–
Med.	113.3	31.8	68.2	68.2	113.3	31.8		Med.	74	76.9333	79.3333	80.4	75.4667	76.2667		Med.	10.4906	14.3471	13.1013	11.4385	11.179	15.1573
30 min (Lec.)	2223.7	2565.9	2576.3	2419.33	2472.73	3166.13		30 min (Lec.)	179.833	183.833	172.167	161.167	187.667	177.333		30 min (Lec.)	13.0995	10.9835	8.52469	13.6491	7.71291	14.207
60 min (Lec.)	3226.2	3091.56	3260.4	3090.2	3192.8	3550.3		60 min (Lec.)	661.667	871.167	854.5	464.833	597.5	683.25		60 min (Lec.)	19.7597	31.0344	24.2581	14.3478	39.7984	28.3872
90 min (Lec.)	2236.6	2433.3	2731.4	2929.5	3745.1	2528.1		90 min (Lec.)	1158.83	1089.5	977.5	1653.67	1549.67	1552.67		90 min (Lec.)	67.3789	69.9083	68.307	63.1917	61.7735	54.1047
120 min (Lec.)	4616.67	5990	4546.67	3873.33	4173.33	4040		120 min (Lec.)	1558.53	1619.07	1734.93	1656.93	1554.27	1176.8		120 min (Lec.)	63.1917	65.6668	62.6747	64.2299	66.7186	65.0124
150 min (Lec.)	3830	3436.67	5790	4540	4960	3623.33		150 min (Lec.)	1671.73	1989.73	1618.53	1945.33	1628.8	2168		150 min (Lec.)	59.3492	63.0623	73.9677	69.7744	71.1177	73.6946
180 min (Lec.)	2649.33	4040	3903.33	4776.67	3836.67	3396.67		180 min (Lec.)	2046.13	2190.8	2215.87	1911.33	2176.8	1995.87		180 min (Lec.)	70.1764	72.3343	68.7061	72.1988	71.2525	70.983
LPS trans.	5513.33	5726.33	5726.33	142.967	458.3	211.467		LPS trans.	1555.33	1647.87	1486	67.7333	84.8	70		LPS trans.	76.7265	100	100	19.9248	24.2876	20.2958
Figure 6E														Figure 6F
	% Cell death														% Cell death
mins	WT (Med.)			GsdmD105N/105N (Med.)			WT (Lec.)			GsdmD105N/105N (Lec.)				hr	WT (Med.)			GsdmD105N/105N (Med.)			WT (LPS)			GsdmD105N/105N (LPS)
0	1.47905	0.376352	0.309716	0.278529	3.58674	1.19071	0.382005	0.909452	6.28836	6.57193	0.897197	1.42035		0	1.47905	0.376352	0.309716	0.278529	3.58674	1.19071	0.91041	6.57946	1.27511	0.693351	2.62389	0.930731
30	1.05255	0.336086	0.202983	0.221829	2.37357	1.1388	21.5962	22.1084	27.9129	23.7955	39.087	15.6888		2	1.05255	0.336086	0.202983	0.221829	2.37357	1.1388	30.3797	45.4768	20.2974	1.30856	6.83646	1.17438
60	0.813867	0.324361	0.167723	0.194971	1.93695	1.04146	51.0569	52.7348	57.7275	76.1589	59.6208	54.5767		4	0.813867	0.324361	0.167723	0.194971	1.93695	1.04146	62.5132	55.0741	65.6111	1.53058	10.8315	1.24869
90	0.723872	0.294106	0.130557	0.182039	1.58358	0.376355	83.0699	88.4908	76.197	80.1367	86.8491	62.6068		6	0.723872	0.294106	0.130557	0.182039	1.58358	0.376355	72.2945	79.5975	77.9024	2.20409	12.5046	1.72502
120	0.579098	0.235184	0.12198	0.166123	1.32775	0.34391	87.8093	89.1406	81.4623	82.6001	92.9088	75.13		8	0.579098	0.235184	0.12198	0.166123	1.32775	0.34391	77.525	80.1797	83.9926	2.06393	11.9637	1.50574
150	0.594749	0.264785	0.110545	0.155181	1.25873	0.28551	93.1153	97.8944	85.7318	85.9001	98.4274	82.1482		10	0.594749	0.264785	0.110545	0.155181	1.25873	0.28551	80.2203	78.7191	85.6558	1.91137	10.6689	1.3827
180	0.563446	0.282416	0.089579	0.143244	1.00587	0.25631	96.9785	92.7278	91.42	89.0634	100	95.479		12	0.563446	0.282416	0.089579	0.143244	1.00587	0.25631	81.6839	76.4424	85.2058	1.84439	10.2364	1.31569
														14	0.579098	0.270413	0.095297	0.148217	1.06454	0.240088	82.8114	76.9592	83.3632	1.86423	12.1546	1.23894
														16	0.641703	0.277583	0.102921	0.135286	0.876834	0.207644	82.5819	76.6609	80.9174	1.765	10.9279	1.19022
Figure 6G														Figure 6H
	% Cell death														% Cell death
mins	WT (Med.)			Gsdmd–/– (Med.)			WT (Lec.)			Gsdmd–/– (Lec.)				hr	WT (Med.)			Gsdmd–/– (Med.)			WT (LPS)			Gsdmd–/– (LPS)
0	1.47905	0.376352	0.309716	0.927909	0.197156	0.151103	0.382005	0.909452	6.28836	0.340471	0.822133	1.96806		0	1.47905	0.376352	0.309716	0.927909	0.197156	0.151103	0.91041	6.57946	1.27511	1.01884	6.18123	1.14529
30	1.05255	0.336086	0.202983	0.681332	0.195777	0.120117	21.5962	22.1084	27.9129	12.0478	23.0195	13.6279		2	1.05255	0.336086	0.202983	0.681332	0.195777	0.120117	30.3797	45.4768	20.2974	1.16694	3.63061	6.75831
60	0.813867	0.324361	0.167723	0.564532	0.152717	0.12969	51.0569	52.7348	57.7275	39.1384	61.1464	42.8147		4	0.813867	0.324361	0.167723	0.564532	0.152717	0.12969	62.5132	55.0741	65.6111	1.7964	17.3895	5.31891
90	0.723872	0.294106	0.130557	0.473688	0.148706	0.136667	83.0699	88.4908	76.197	69.3004	82.7833	77.655		6	0.723872	0.294106	0.130557	0.473688	0.148706	0.136667	72.2945	79.5975	77.9024	1.89315	4.93842	4.6123
120	0.579098	0.235184	0.12198	0.405555	0.12625	0.118361	87.8093	89.1406	81.4623	73.1964	88.2039	87.1519		8	0.579098	0.235184	0.12198	0.405555	0.12625	0.118361	77.525	80.1797	83.9926	1.71876	4.1241	1.9329
150	0.594749	0.264785	0.110545	0.337421	0.099604	0.120664	93.1153	97.8944	85.7318	77.0073	93.6139	91.8307		10	0.594749	0.264785	0.110545	0.337421	0.099604	0.120664	80.2203	78.7191	85.6558	1.62679	3.88494	1.67244
180	0.563446	0.282416	0.089579	0.295244	0.070245	0.122503	96.9785	92.7278	91.42	80.4521	97.1777	95.3676		12	0.563446	0.282416	0.089579	0.295244	0.070245	0.122503	81.6839	76.4424	85.2058	1.64232	3.93192	1.63007
														14	0.579098	0.270413	0.095297	0.291999	0.074598	0.124983	82.8114	76.9592	83.3632	1.5826	3.84007	1.64129
														16	0.641703	0.277583	0.102921	0.337421	0.177989	0.114392	82.5819	76.6609	80.9174	1.5611	3.56979	1.70609
Figure 6I
IL-1β (pg/ml)								IL-18 (pg/ml)								% LDH release
	WT			Ninj1–/–					WT			Ninj1–/–					WT			Ninj1–/–
Med.	21.9	65.5	65.5	42.5	21.9	42.5		Med.	3.46857	10.1352	12.8019	2.13524	2.13524	3.46857		Med.	4.7522	4.78071	6.60489	4.39074	5.92194	7.71626
30 min (Lec.)	143.1	256.9	21.9	90.2	316	143.1		30 min (Lec.)	39.4686	216.802	158.135	43.4686	40.8019	55.4686		30 min (Lec.)	9.66545	8.80455	8.67604	11.1889	9.44205	7.05377
60 min (Lec.)	590.6	170.8	597.775	467.4	436.8	229.65		60 min (Lec.)	64.8019	423.469	471.469	34.1352	142.135	232.802		60 min (Lec.)	27.7674	28.948	17.3997	7.95201	10.4814	7.54054
90 min (Lec.)	1538.9	871.4	1203.2	934.3	1587.2	1862.8		90 min (Lec.)	516.802	527.469	739.469	754.135	363.469	342.135		90 min (Lec.)	37.0302	21.1433	44.9218	21.9149	21.2036	17.0178
120 min (Lec.)	2779.9	1603.3	1830.2	1667.9	2797	2576		120 min (Lec.)	620.802	816.802	762.135	659.469	635.469	954.135		120 min (Lec.)	46.6035	44.2583	43.6	41.1345	38.5494	35.0378
150 min (Lec.)	2628.75	3601.6	871.4	1538.9	2026.4	1571.1		150 min (Lec.)	1085.2	935.203	1123.2	839.203	979.203	787.203		150 min (Lec.)	47.5416	48.3955	42.0453	38.7743	40.9078	42.1409
180 min (Lec.)	3614.79	3003.3	4000.2	3538.48	3940.57	2962.57		180 min (Lec.)	1460.8	1480.8	988.802	1503.47	1551.47	1110.14		180 min (Lec.)	59.8501	59.0784	43.779	50.7079	53.4238	54.7928
LPS trans.	4961.65	5438.69	5542.19	5687.1	5635.79	4995.34		LPS trans.	1788.8	2272.8	2219.47	1923.47	2087.47	2043.47		LPS trans.	52.2	42.3	58	6.4	3	6.6
